# Supplementary material for: Topology-Dependent Antifreeze Properties of Biomimetic Linear and Star-Shaped Peptoids
Source: Biomimetics (Basel). 2025 Jun 4;10(6):368. doi: 10.3390/biomimetics10060368 (PMC12190692; doi:10.3390/biomimetics10060368)
Supplement: Supplementary file 1 [file biomimetics-10-00368-s001.zip]

Archive with 1 entries (1 files):
- biomimetics-3629370-supplementary.pdf
